# Supplementary material for: Amphotericin B Encapsulation in Polymeric Nanoparticles: Toxicity Insights via Cells and Zebrafish Embryo Testing
Source: Pharmaceutics. 2025 Jan 16;17(1):116. doi: 10.3390/pharmaceutics17010116 (PMC11768399; doi:10.3390/pharmaceutics17010116)
Supplement: Supplementary file 1 [file pharmaceutics-17-00116-s001.zip]

Archive with 1 entries (1 files):
- pharmaceutics-3346339-supplementary.pdf
